# Supplementary material for: The role of nuclear organization in trans-splicing based expression of heat shock protein 90 in Giardia lamblia
Source: PLoS Negl Trop Dis. 2021 Sep 24;15(9):e0009810. doi: 10.1371/journal.pntd.0009810 (PMC8494341; doi:10.1371/journal.pntd.0009810)
Supplement: S1 Data — (XLSX) [file pntd.0009810.s034.xlsx]

## Sheet: 3C HspN and HspC
Primers used to determine interaction between HspN and HspC
S. No	Primer Name	Primer sequence (5'-3')
1	Gl3Clocus1F	CACACAGATTCTATTACGCCCTGTC
2	Gl3Clocus1R	GAGTTGTTATCTTTGGGTCAGGAGA
3	Gl3Clocus3F	ACGCGTCGGTACTTTATCCCAT
4	GL3Clocus3R	GCTTTCTCCTGAAGAAGGCAC
5	Gl3Clocus4F	GTTCCTGCTCCTGTTGAGATAAAGT
6	Gl3Clocus4R	GGACTAACTTTACTACTACTCCATTTGTGT
7	Gl3Clocus5F	TTCTGCTAACAACGGAGAGTCTAAGC
8	Gl3Clocus5R	TCAGGAATGACCTGGGAAACCTC
9	Gl3C40-F	AGAAAGTGCTAGGCGTCCATCA
10	Gl3C40-R	AGAAACTTGGCCACCGATCC
11	Gl3C31alt-F	TAACTTGCATAGACGCACACGA
12	Gl3C31alt-R	CTTCAAGTGCAGTGCAGTTATTATATTG
13	Gl3Clocus6F	AGCAGAGGAGGAAGGAAACCTTG
14	Gl3Clocus6R	TGCCAGAACATCCAGGTCC
15	Gl3Clocus7F	GAGGGAGGAACGTCAATTTCGG
16	Gl3Clocus7R	CTAGCGACTCCTGAAAGTGAGAAGA
17	Gl3Clocus8F	ATTCGATAACTCCAAACGAAGGCTG
18	Gl3Clocus8R	ATTGCGTTGTAGAGAGGCTC
19	Gl3Clocus9F	CACATGGTCGTTTCAGATCATTATCACA
20	Gl3Clocus9R	ATACGGATTCACTGCCATGATATACGC
21	Gl3Clocus10F	TTGGTCACTCGGATGCACC
22	Gl3Clocus10R	TGCAGCAGATATGCGAACAGT
23	GL3Clocus11F	CAACCAGCGTCTCTTACCTTGT
24	Gl3Clocus11R	CCCAGTTTACCAATGAGCAAGTCTA
Constant Primer used for 3C Study
25	Gl3Clocus2F	GGAGAGTCTGTGCTTGCCATTG
26	Gl3Clocus2R	AACACCCGCAATCCAAGTAGAG

## Sheet:  HspN & Dhc beta C2
Primers used to determine interaction between HspN and Dhcβ C-2
S. No	Primer Name	Primer sequence (5'-3')
1	B plus 1alt-F	ACTCAAGGAACTGGATCCCGATAAT
2	B plus 1alt-R	GACTCATGCTGAGTGCAGCA
3	B plus 2alt-F	ATCTGTGTCATGGTAGGCAGGT
4	B plus 2alt-R	GGTTTTGCGACGGACATCGTAT
5	B plus 3alt-F	AAGCAGTGATGAACTCAGACGC
6	B plus 3alt-R	AAAGCCGCTAAATCCTTGGAGAC
7	D3-F	AAATATCAAACCATTAACAGCCCC
8	D3-R	TCGTGATAAGCTTTGACATTCATTTTT
9	D4-F	TGGAGCTCAGGCGTGAGTTAT
10	D4-R	CGACCTGATGGCTATTCTGC
11	Locus Calt-F	TGTAAACAACTTGCGCACACAGGT
12	Locus Calt-R	AATCACCCCGTCACCATGC
13	Locus B-F	AGTTCGGCTCTGTGCTTAATTCTGG
14	Locus B-R	GAGGCGTTTAAGTCCAGTAACTATAACCTTAG
15	Locus A-F	ATAATTGTTCAAAACTCGAGCAGCTATACC
16	Locus A-R	CTGCATCAAATTCATCGCCAGTG
17	M2-F	TCAAGGTGCATTTGGACGATTCTC
18	M2-R	CAAGCAGAGCTTGCGACCT
19	M1-F	TTCTGGATACGACGCCACATATGT
20	M1-R	CAGACAAAGGTTGAGCTTACAACG
21	H3alt-F	TGGCCTCATGCTCGAGAT
22	H3alt-R	TTTTTGGCTGCACTCGTTATTG
23	H2alt-F	ATCAGTGGTGTCGACATCTC
24	H2alt-R	ATCTCTGTTGAGTGCTCCTC
25	Gl3Clocus1F	CACACAGATTCTATTACGCCCTGTC
26	Gl3Clocus1R	GAGTTGTTATCTTTGGGTCAGGAGA
27	Gl3Clocus3F	ACGCGTCGGTACTTTATCCCAT
28	GL3Clocus3R	GCTTTCTCCTGAAGAAGGCAC
Constant Primer used for 3C Study
29	Gl3Clocus2F	GGAGAGTCTGTGCTTGCCATTG
30	Gl3Clocus2R	AACACCCGCAATCCAAGTAGAG

## Sheet: HspN & Dhc gamma C1
Primers used to determine interaction between HspN and Dhcγ C-1
S. No	Primer Name	Primer sequence (5'-3')
1	G minus 4–F	ATGGCTGGCTTTTTGAATGAC
2	G minus 4–R	GACAAGTCTTGAAGAGTTCAACTAG
3	G minus 3alt–F	GTGGCTGGAACACAGAAGG
4	G minus 3alt–R	AAAGAGAAGATATCTAAAGAGTTCCTCC
5	G minus 1- F	ATGATCAAATCCGATCGCAG
6	G minus 1- R	TCTATTGCTCTCGCATCCG
7	G internal- F	ACGAGTGGGGTGATCAGC
8	G internal- R	AACGTTAATCGTGATGAAGTGCCC
9	G plus 1- F	AGGTCAAAGCTTACCTTACCAT
10	G plus 1- R	TCGATATGTACGTTAAAGAATTTTGTCAA
11	G plus 2 –F	TTGTCTTGGAAGCAAAGTCTCG
12	G plus 2 –R	TAGCCGGTCACCACACG
13	G plus 3–F	GCACTAGGACCCTTCCTCAA
14	G plus 3–R	GGGCCTTTCCATCCATAATGT
15	G plus 4–F	AGTTTCTCCATAACCGCATCAC
16	G plus 4–R	CAAGGTAGACAACGCAGACATG
Constant Primer used for 3C Study
17	Gl3Clocus2F	GGAGAGTCTGTGCTTGCCATTG
18	Gl3Clocus2R	AACACCCGCAATCCAAGTAGAG

## Sheet: Primers to design FISH probes
Probe	Primer Sequence	Chromosome	Size	Gene ID
HspN	F.P.- ATGCCCGCTGAAGTCTTCGAG R.P.- GGCTCGGACTGCGTAGAACAG	Chromosome 5	3kb	GL50803_98054
HspC	F.P.-TTCAAAATAATTCTATTCTCAAGA R.P.-TCAGTCAACTTCGTCAA	Chromosome 5	2kb	GL50803_13864
Dhcβ C-2	F.P.-ATGTCATCGATCACTTTTATCAGTTTT R.P.- GAGGTCTCCGATTTGGTATTGGA	Chromosome 5	2kb	GL50803_10538
Dhcβ C-3	F.P.- TTAGATGTCGGCCGCCATGAGT R.P.- ATGCTCCGACTTAGTCAAGCCAC	Chromosome 5	3kb	GL50803_8172
Dhcɣ C-1	F.P.- ATGGTACCAGATCGCGAGATCATC R.P. - AATGCGCTCCAAGAAGACCTCT	Chromosome 3	3kb	GL50803_16804
CWP1	F.P.- GGTGAAACTTCTCTTATGGTGGCT R.P.- TGTTCTGGGCTCCTGTAATACT	Chromosome 4	2kb	GL50803_5638
Enolase	F.P.- CGCGAAAGCTCGACATAGTGAGC R.P.- GAAGACATGGCATAGGTCGTCTCGA	Chromosome 5	2.1kb	GL50803_11118
Protein 21.1	F.P.- ACATCACGTAGCCCATTTGGGTAGT R.P.-TGAAGTTTCTTCTTCTTCTCCCACCGGA	Chromosome 5	2.1kb	GL50803_24412

## Sheet: Primers for SMARs
Primers used to validate the presence of S/MARs by PCR between HspN & HspC and HspN & Dhcβ C-2
S. No	Primer Name	Primer sequence (5'-3')
1	S/MAR90 1 internal- 1F	GCACACGGGCCAAAACG
2	S/MAR90 1 internal- 1R	GTGACGTATTGCTTCCGATGTAG
3	S/MAR90 1-F	AATAATAACATCGTCCAGTAGGCAC
4	S/MAR90 1-R	ATTATAAGAATGGTTGCTATAATCCAAAG
5	S/MAR90 2-F	AATAACAATCTTCTATTGCAA
6	S/MAR90 2-R	TACTCTTTGTTACTATACTGCTACT
7	S/MAR Dyn 3-F	TTCAGTTCGCTTCGTTACCACAG
8	S/MAR Dyn 3-R	AAGCACAGCTTGTGCAAACTCC
9	S/MAR Dyn 4-F	AATAACAAAGTATTATGAATTGTGTCCATGACGGT
10	S/MAR Dyn 4-R	ATAGTAACCAAATGTCTACGCACACTCAG
11	S/MAR Dyn 4 internal -F	GATTCGTGTCAAGTTATCCTGCTCATC
12	S/MAR positive control-F	CCCGTCTGCAAAAAGAGATG
13	S/MAR positive control-R	GTGAAGTCAATCGAATACGCAG
14	S/MAR negative control-F	CGCCCTCTGCGTCGAG
15	S/MAR negative control-R	GGCTCGCCTCCATGGC
